# Supplementary material for: Association of Plasma Claudin-5 with Age and Alzheimer Disease
Source: Int J Mol Sci. 2024 Jan 24;25(3):1419. doi: 10.3390/ijms25031419 (PMC10855409; doi:10.3390/ijms25031419)
Supplement: Supplementary file 1 [file ijms-25-01419-s001.zip]

Archive with 1 entries (1 files):
- ijms-2829160-supplementary.pdf
